# Supplementary material for: Correction: Thermodynamic System Drift in Protein Evolution
Source: PLoS Biol. 2015 Feb 18;13(2):e1002091. doi: 10.1371/journal.pbio.1002091 (PMC4334712; doi:10.1371/journal.pbio.1002091)
Supplement: S1 File — (TXT) [file pbio.1002091.s001.txt]

RNase H reconstructed DNA sequences

>Anc3
ATGATGAGCAGTCCGCTGAAACGTGTTGACCTGTTTACCGATGGTGCATGTCTGGGTAATCCGGGTCCGGGTGGTTGGGCAGCACTGCTGCGTTATGGTGCACATGAAAAACTGCTGAGCGGTGGTGAAGCATGTACCACCAATAATCGTATGGAACTGAAAGCAGCAATCGAAGGTCTGAAAGCACTGAAAGAACCGTGTCAGGTTGATCTGTATACCGATAGCCAGTATCTGAAAAAAGCCTTTACCGAAGGTTGGCTGGAAGGTTGGCAGCGTAATGGTTGGCGTACCGCAGAAGGTAAACCGGTTAAAAATCAGGATCTGTGGCAGGCACTGCTGAAAGCAATGGAAGGTCATCAGGTTGCCTTTCATTTTGTTAAAGGTCATAGCGGTCACCCGGAAAATGAACGTGTTGATCGTGAAGCACGTCGTCAGGCAAAAAGCCAGGCAAAAACCCCGTGTCCGCCTCGTGCAGCAACCCTGTTTTAA
>Anc2
ATGATGAGCAGTCCGCTGAAACGTGTTGAACTGTATACCGATGGTGCATGTCTGGGTAATCCGGGTCCGGGTGGTTGGGCAGCAATTCTGCGTTATGGTGAACATGAAAAAGAACTGAGCGGTGGTGAAGCACATACCACCAATAATCGTATGGAACTGACCGCAGCAATTGAAGGTCTGCGTGCACTGAAAGAACCGTGTCAGGTTGATCTGTATACGGATAGCCAGTATGTGCGTAAAGCATTTACCGAAGGTTGGCTGGATGGTTGGCAGCGTAATGGTTGGAAAACCGCAAGCAAAAAACCGGTTAAAAATCAGGATCTGTGGCAGGCACTGCTGGAAGCAATGCAGCGTCATCAGGTTACCTTTCATTGGGTTAAAGGTCATGCAGGTCATCCGGAAAATGAACGTGTTGATCAGCTGGCACGTCGTGCAGCAAAACAGCAGCGTAAACAGCCGAGTCCGCCTCCGGCAGCAACCGGTTTTTAA
>Anc1
ATGACCATGAAAAAAGTTGAGCTGTATACCGATGGTGCATGTCTGGGTAATCCGGGTCCGGGTGGTTGGGCAGCAATTCTGCGTTATGGTGAACATGAAAAAGAACTGAGCGGTGGTGAAGCACATACCACCAATAATCGTATGGAACTGACCGCAGCAATTGAAGGTCTGCGTGCACTGAAAGAACCGTGTCAGGTTGATCTGTACACAGATAGCCAGTATGTGCGTAAAGCAATTACCGAAGGTTGGCTGGATGGTTGGCAGCGTAATGGTTGGAAAACCGCAAGCAAAAAACCGGTTAAAAATCAGGATCTGTGGCAGGCACTGCTGGAAGCAATGCAGCGTCATCAGGTTACCTTTCATTGGGTTAAAGGTCATGCAGGTCATCCGGAAAATGAACGTTGTGATCAGCTGGCACGTCGTGCAGCAAAACAGCAGCGTCCTGCAGCACCGGGTTATGCATAA
>AncA
ATGACCATGAAAAAAGTGGAACTGTATACCGATGGTGCATGTCTGGGTAATCCGGGTCCGGGTGGTTGGGCAGCAATTCTGCGTTATGGTGAACATGAAAAAGAACTGAGCGGTGGTGAAGCACAGACCACCAATAATCGTATGGAACTGACCGCAGCAATTGAAGGTCTGCGTGCACTGAAAGAACCGTGTCAGGTTGAACTGTATACAGATAGCCAGTATGTGCGTAAAGGTATTACCACCTGGATTGATGGTTGGAAACGTAATGGTTGGAAAACCGCAAGCAAAAAACCGGTTAAAAATCAGGATCTGTGGCAGGCACTGGATGAAGCAGTTCAGCGTCATCAGGTTACCTGGCATTGGGTTAAAGGTCATGCAGGTCATCCGGAAAATGAACGTTGTGATCAGCTGGCACGTCGTGCAGCAAAACAGCAGCGTAAAAGCGCAGCAGGTTATGCAGCAGAAGCATAA
>AncB
ATGATGAAACAAATCGAGATTTATACCGATGGTAGCTGTCTGGGTAATCCGGGTCCGGGTGGTTGGGGTGCACTGCTGCGTTATAATCAGCATGAAAAAGAACTGAGCCAGGGTTATGCACAGACCACCAATAATCGTATGGAACTGATGGCAGCAATTGAAGCACTGAATAGCCTGAAAGAACCGTGTAATGTGATCCTGTATACCGATAGCCAGTATGTGAAAAACGGCATTACCAAATGGATTCATAATTGGAAAAAAAATAACTGGAAAACCGCAAGCGGCAAACCGGTTAAAAATCAGGATCTGTGGCAGGCACTGGATGAAGCAATTCAGCGTCATCAGATTGATTGGCGTTGGGTTAAAGGTCATAGCGGTCATCCGGAAAATGAACGTTGTGATCAGCTGGCACGTCAGGCAGCAGAAAATCCGACCCAAGAAGATGCAGGTTATCAGCCGGAAGCATAA
>AncC
ATGCTGAAACAGGTGGAAATTTTTACCGATGGTAGCTGTCTGGGTAATCCGGGTCCGGGTGGTTATGGTGCAATTCTGCGTTATAAACAGCACGAAAAAACCTTTAGCGCAGGTTTTCATCTGACCACCAATAATCGTATGGAACTGATGGCAGCAATTGTTGCACTGGAAAGCCTGAAACAGCCGTGTGAAGTTATTCTGAGCACCGATAGCCAGTATGTTCGTCAGGGTATTACCCAGTGGATTCATAATTGGAAAAAACGTGGTTGGAAAACCGCAGATAAAAAACCGGTGAAAAATGTTGATCTGTGGCAGCGTCTGGATGCAGCAATTCAGCGTCATACCATTAATTGGAAATGGGTTAAAGGTCATGCAGGTCATCCGGAAAATGAACGTTGTGATGAACTGGCACGTACCGCAGCAGAAAGCCCGACCCTGGAAGATGTTGGTTATCAGCCGAATGCATAA
>AncD
ATGCTGAAACAGGTGGAAATTTTTACCGATGGTAGCTGTCTGGGTAATCCGGGTCCGGGTGGTTATGGTGCAATTCTGCGTTATAAACAGCACGAAAAAACCTTTAGCGCAGGTTATCGTCTGACCACCAATAATCGTATGGAACTGATGGCAGCAATTGTTGCACTGGAAGCACTGAAAGAACATTGTGAAGTTGTTCTGAGCACCGATAGCCAGTATGTTCGTCAGGGTATTACCCAGTGGATTCATAATTGGAAAAAACGTGGTTGGAAAACCGCAGAAAAAAAACCGGTGAAAAATGTTGATCTGTGGCAGCGTCTGGATGCAGCACTGGGTCAGCATCAGATTAAATGGGAATGGGTTAAAGGTCATGCAGGTCATCCGGAAAATGAACGTTGTGATGAACTGGCACGTGCAGCAGCAAGCAATCCGACCCTGGAAGATGTTGGTTATCAGCCGGAAGCATAA
